# Supplementary material for: Motor Activity Improves Temporal Expectancy
Source: PLoS One. 2015 Mar 25;10(3):e0119187. doi: 10.1371/journal.pone.0119187 (PMC4373886; doi:10.1371/journal.pone.0119187)
Supplement: S1 Dataset — (XLS) [file pone.0119187.s001.xls]

## Sheet: DATA
DEB R MVMT										ASSIS R MVMT										ASSIS IMMOT										VISION SLMT										CTRL
Sujet		PRE TEST				POST TEST				Sujet		PRE TEST				POST TEST				Sujet		PRE TEST				POST TEST				V1	Essai	C1	C2	C3		C1	C2	C3		Sujet		PRE TEST				POST TEST
Deb1	Essai	C1	C2	C3		C1	C2	C3		Assis1	Essai	C1	C2	C3		C1	C2	C3			Essai	C1	C2	C3		C1	C2	C3			1	252	216	252		249	306	249		Ctrl1	Essai	C1	C2	C3		C1	C2	C3
	1	232	339	249		222	202	204			1	240	218	221		206	216	228		IM1	1	252	252	250		238	174	247			2	257	239	257		238	244	238			1	297	297	301		297	301	302
	2	216	252	253		201	206	244			2	211	206	216		199	210	208			2	272	263	233		246	246	238			3	249	203	249		216	215	213			2	291	304	297		291	335	294
	3	187	207	285		204	176	184			3	215	208	216		227	193	212			3	221	236	249		227	233	241			4	199	293	199		214	193	219			3	289	298	267		301	297	291
	4	194	229	390		162	203	175			4	211	233	208		195	201	207			4	227	230	247		226	189	239			5	212	202	212		250	235	250			4	279	308	291		321	268	273
	5	197	312	234		200	208	239			5	235	234	189		191	208	183			5	226	263	243		239	266	244		Sujet		PRE TEST				POST TEST					5	301	301	312		291	348	301
Deb2	Essai	C1	C2	C3		C1	C2	C3		Sujet		PRE TEST				POST TEST				Sujet		PRE TEST				POST TEST				V2	Essai	C1	C2	C3		C1	C2	C3		Sujet		PRE TEST				POST TEST
	1	252	246	225		238	220	192		Assis2	Essai	C1	C2	C3		C1	C2	C3		IM2	Essai	C1	C2	C3		C1	C2	C3			1	463	245	271		391	301	391		Ctrl2	Essai	C1	C2	C3		C1	C2	C3
	2	240	391	224		261	227	302			1	261	183	343		164	198	206			1	251	262	249		231	175	234			2	404	279	279		248	251	248			1	215	259	243		226	315	185
	3	221	259	210		249	189	202			2	369	217	218		194	191	201			2	220	251	261		241	241	231			3	256	241	266		293	258	293			2	197	219	183		204	206	191
	4	237	214	229		224	245	194			3	177	203	191		176	165	201			3	278	234	248		226	261	234			4	255	288	278		288	267	288			3	288	210	200		211	200	183
	5	297	199	231		224	249	204			4	186	180	200		230	175	227			4	260	219	241		264	190	238			5	224	256	267		364	258	364			4	306	193	201		256	179	218
Sujet		PRE TEST				POST TEST					5	193	195	192		182	166	190			5	221	273	264		229	256	248		Sujet		PRE TEST				POST TEST					5	214	190	216		293	177	344
Deb3	Essai	C1	C2	C3		C1	C2	C3		Sujet		PRE TEST				POST TEST				Sujet		PRE TEST				POST TEST				V3	Essai	C1	C2	C3		C1	C2	C3		Sujet		PRE TEST				POST TEST
	1	308	331	340		302	310	302		Assis3	Essai	C1	C2	C3		C1	C2	C3		IM3	Essai	C1	C2	C3		C1	C2	C3			1	201	301	223		198	332	200		Ctrl3	Essai	C1	C2	C3		C1	C2	C3
	2	278	282	265		274	301	281			1	254	221	235		189	175	201			1	245	242	249		241	175	261			2	231	205	233		239	212	191			1	289	297	308		291	297	277
	3	300	302	392		296	281	278			2	292	199	247		202	174	177			2	270	273	261		250	231	231			3	192	222	193		191	221	185			2	278	259	289		302	259	289
	4	292	305	308		304	282	259			3	201	185	208		171	163	189			3	231	246	269		234	242	213			4	217	208	196		189	186	199			3	294	284	278		278	304	304
	5	302	307	353		281	271	264			4	191	179	199		169	184	173			4	230	224	240		229	199	264			5	182	204	109		197	188	187			4	267	304	289		281	297	294
Sujet		PRE TEST				POST TEST					5	229	291	177		173	181	188			5	225	243	213		213	245	241		Sujet		PRE TEST				POST TEST					5	291	302	297		279	277	298
Deb4	Essai	C1	C2	C3		C1	C2	C3		Sujet		PRE TEST				POST TEST				Sujet		PRE TEST				POST TEST				V4	Essai	C1	C2	C3		C1	C2	C3		Sujet		PRE TEST				POST TEST
	1	475	262	497		375	249	244		Assis4	Essai	C1	C2	C3		C1	C2	C3		IM4	Essai	C1	C2	C3		C1	C2	C3			1	322	299	359		374	347	399		Ctrl4	Essai	C1	C2	C3		C1	C2	C3
	2	540	373	479		446	352	261			1	342	270	233		273	264	234			1	242	245	294		248	198	264			2	297	296	281		249	401	280			1	225	249	241		221	298	178
	3	466	434	419		434	409	258			2	261	286	216		237	241	245			2	261	261	291		243	264	216			3	267	381	286		264	305	300			2	228	243	199		282	306	202
	4	431	314	292		349	257	381			3	262	251	230		181	245	217			3	289	278	234		226	291	264			4	299	251	345		271	293	301			3	248	208	208		201	204	283
	5	373	328	271		371	210	253			4	209	257	326		177	256	223			4	291	291	261		291	198	297			5	292	355	402		246	239	418			4	304	199	241		215	199	256
Sujet		PRE TEST				POST TEST					5	149	274	240		159	247	212			5	301	231	234		231	264	254		Sujet		PRE TEST				POST TEST					5	204	287	231		293	209	244
Deb5	Essai	C1	C2	C3		C1	C2	C3		Sujet		PRE TEST				POST TEST				Sujet		PRE TEST				POST TEST				V5	Essai	C1	C2	C3		C1	C2	C3		Sujet		PRE TEST				POST TEST
	1	546	310	270		300	321	211		Assis5	Essai	C1	C2	C3		C1	C2	C3		IM5	Essai	C1	C2	C3		C1	C2	C3			1	200	305	231		197	315	297		Ctrl5	Essai	C1	C2	C3		C1	C2	C3
	2	290	383	251		229	303	243			1	254	229	319		222	227	218			1	251	264	298		248	298	301			2	190	301	216		240	310	246			1	245	239	231		231	249	206
	3	279	308	219		196	317	212			2	295	312	278		213	237	222			2	271	215	302		234	205	264			3	301	205	315		180	209	216			2	235	253	202		248	264	248
	4	270	322	246		222	240	246			3	243	210	286		186	215	210			3	262	294	246		291	261	267			4	220	245	286		265	312	264			3	215	218	248		289	217	279
	5	352	308	229		275	314	255			4	269	222	243		187	203	254			4	261	298	291		294	203	291			5	190	260	289		264	264	301			4	304	205	237		248	214	216
Sujet		PRE TEST				POST TEST					5	196	193	232		165	226	201			5	264	291	264		229	261	201		Sujet		PRE TEST				POST TEST					5	294	249	229		213	264	223
Deb6	Essai	C1	C2	C3		C1	C2	C3		Sujet		PRE TEST				POST TEST				Sujet		PRE TEST				POST TEST				V6	Essai	C1	C2	C3		C1	C2	C3		Sujet		PRE TEST				POST TEST
	1	297	270	252		273	263	223		Assis6	Essai	C1	C2	C3		C1	C2	C3		IM6	Essai	C1	C2	C3		C1	C2	C3			1	345	297	231		297	348	201		Ctrl6	Essai	C1	C2	C3		C1	C2	C3
	2	271	247	338		271	261	192			1	541	286	234		306	240	242			1	236	221	253		230	229	228			2	214	294	264		321	291	250			1	299	302	261		301	249	298
	3	271	253	251		235	234	221			2	320	224	328		265	249	264			2	309	260	259		289	270	241			3	261	264	294		294	234	289			2	291	291	234		305	289	249
	4	263	234	271		228	202	220			3	260	242	229		256	193	263			3	257	215	258		283	259	234			4	264	294	261		216	264	234			3	237	249	291		291	291	354
	5	254	239	245		232	243	234			4	184	195	301		253	200	258			4	309	296	247		257	195	243			5	248	226	234		297	261	281			4	291	273	345		273	237	348
Sujet		PRE TEST				POST TEST					5	208	222	281		217	227	218			5	254	212	297		277	212	203		Sujet		PRE TEST				POST TEST					5	305	312	297		249	331	297
Deb7	Essai	C1	C2	C3		C1	C2	C3		Sujet		PRE TEST				POST TEST				Sujet		PRE TEST				POST TEST				V7	Essai	C1	C2	C3		C1	C2	C3		Sujet		PRE TEST				POST TEST
	1	360	310	360		248	258	258		Assis7	Essai	C1	C2	C3		C1	C2	C3		IM7	Essai	C1	C2	C3		C1	C2	C3			1	211	291	291		229	213	245		Ctrl7	Essai	C1	C2	C3		C1	C2	C3
	2	327	317	327		274	300	277			1	540	225	227		301	219	264			1	238	212	243		219	239	219			2	241	231	243		261	231	231			1	289	338	299		245	226	268
	3	277	272	277		244	269	233			2	319	290	264		264	251	267			2	310	271	261		264	291	264			3	261	261	216		226	264	261			2	301	206	301		247	249	308
	4	314	276	314		244	263	256			3	185	198	219		253	191	241			3	247	264	278		264	234	261			4	198	216	264		254	265	229			3	252	249	246		248	287	265
	5	360	326	360		241	264	255			4	259	209	305		257	198	218			4	299	287	291		237	261	273			5	261	264	248		219	273	294			4	264	261	224		236	256	235
Sujet		PRE TEST				POST TEST					5	212	242	289		211	212	221			5	264	265	231		291	216	261		Sujet		PRE TEST				POST TEST					5	237	274	268		301	248	218
Deb8	Essai	C1	C2	C3		C1	C2	C3		Sujet		PRE TEST				POST TEST				Sujet		PRE TEST				POST TEST				V8	Essai	C1	C2	C3		C1	C2	C3		Sujet		PRE TEST				POST TEST
	1	302	421	329		260	304	288		Assis8	Essai	C1	C2	C3		C1	C2	C3		IM8	Essai	C1	C2	C3		C1	C2	C3			1	295	245	214		266	271	267		Ctrl8	Essai	C1	C2	C3		C1	C2	C3
	2	279	287	286		246	215	282			1	448	289	248		289	217	214			1	274	298	305		284	278	298			2	270	261	209		242	249	214			1	300	304	305		281	289	305
	3	266	237	247		308	270	256			2	418	246	345		298	246	219			2	259	251	295		264	245	267			3	263	275	207		265	245	209			2	309	351	309		294	291	298
	4	330	310	300		235	214	197			3	246	246	294		246	197	264			3	295	301	261		248	289	275			4	243	266	195		298	230	210			3	345	314	341		297	301	349
	5	264	251	217		210	236	200			4	212	264	345		217	193	242			4	301	300	275		252	264	272			5	306	230	208		308	279	229			4	298	298	289		258	304	291
Sujet		PRE TEST				POST TEST					5	265	267	264		208	240	226			5	276	268	281		261	258	284		Sujet		PRE TEST				POST TEST					5	291	289	281		301	249	258
Deb9	Essai	C1	C2	C3		C1	C2	C3		Sujet		PRE TEST				POST TEST				Sujet		PRE TEST				POST TEST				V9	Essai	C1	C2	C3		C1	C2	C3		Sujet		PRE TEST				POST TEST
	1	254	251	261		198	207	218		Assis9	Essai	C1	C2	C3		C1	C2	C3		IM9	Essai	C1	C2	C3		C1	C2	C3			1	225	291	261		249	243	250		Ctrl9	Essai	C1	C2	C3		C1	C2	C3
	2	241	235	268		230	232	229			1	275	565	341		269	230	247			1	221	241	241		218	218	231			2	251	241	268		305	216	218			1	258	247	273		276	280	275
	3	245	259	221		198	281	245			2	262	253	307		240	197	293			2	229	211	213		213	245	241			3	241	264	248		298	264	248			2	264	264	276		247	262	265
	4	216	299	194		194	263	247			3	241	231	353		279	198	248			3	222	262	235		231	221	222			4	218	265	229		249	218	291			3	259	259	267		275	273	289
	5	205	378	282		200	278	228			4	258	237	362		218	201	297			4	231	231	229		204	201	226			5	291	263	271		219	241	249			4	271	278	289		258	259	298
Sujet		PRE TEST				POST TEST					5	213	284	332		214	266	258			5	235	201	234		201	213	214		Sujet		PRE TEST				POST TEST					5	249	271	298		240	245	246
Deb10	Essai	C1	C2	C3		C1	C2	C3		Sujet		PRE TEST				POST TEST				Sujet		PRE TEST				POST TEST				V10	Essai	C1	C2	C3		C1	C2	C3		Sujet		PRE TEST				POST TEST
	1	375	435	243		289	209	213		Assis10	Essai	C1	C2	C3		C1	C2	C3		IM10	Essai	C1	C2	C3		C1	C2	C3			1	310	383	373		335	263	338		Ctrl10	Essai	C1	C2	C3		C1	C2	C3
	2	356	276	320		241	193	212			1	245	353	331		214	245	214			1	284	264	279		234	256	259			2	246	272	326		249	263	327			1	247	248	245		267	213	265
	3	313	214	323		212	181	173			2	275	253	301		269	196	261			2	261	271	249		264	229	268			3	271	243	356		241	249	335			2	256	211	215		261	246	246
	4	399	233	229		207	238	169			3	262	315	231		240	200	245			3	223	241	264		251	237	241			4	241	229	308		208	266	302			3	234	242	231		234	216	215
	5	271	221	257		182	184	267			4	214	354	285		264	214	261			4	251	236	215		255	265	235			5	261	240	297		252	262	241			4	248	218	245		215	264	246
Sujet		PRE TEST				POST TEST					5	268	259	249		221	216	211			5	234	241	264		231	251	239		Sujet		PRE TEST				POST TEST					5	221	241	261		235	246	216
Deb11	Essai	C1	C2	C3		C1	C2	C3		Sujet		PRE TEST				POST TEST				Sujet		PRE TEST				POST TEST				V11	Essai	C1	C2	C3		C1	C2	C3		Sujet		PRE TEST				POST TEST
	1	350	252	450		384	263	260		Assis11	Essai	C1	C2	C3		C1	C2	C3		IM11	Essai	C1	C2	C3		C1	C2	C3			1	214	288	297		223	286	269		Ctrl11	Essai	C1	C2	C3		C1	C2	C3
	2	347	316	367		261	363	249			1	245	245	312		249	220	254			1	297	294	305		286	301	279			2	263	288	281		347	271	241			1	234	248	284		245	264	248
	3	231	240	282		209	250	239			2	264	261	248		264	221	260			2	286	289	301		283	318	291			3	282	298	274		200	223	340			2	238	286	254		231	215	264
	4	195	295	281		207	238	255			3	286	267	261		219	201	216			3	279	297	289		272	267	298			4	239	204	308		251	214	246			3	248	236	273		219	245	261
	5	197	268	316		187	226	246			4	218	261	292		224	199	199			4	281	301	246		259	265	291			5	268	239	248		245	337	317			4	246	225	213		284	234	278
Sujet		PRE TEST				POST TEST					5	265	216	261		231	246	202			5	293	256	269		301	266	289		Sujet		PRE TEST				POST TEST					5	256	248	235		241	256	246
Deb12	Essai	C1	C2	C3		C1	C2	C3		Sujet		PRE TEST				POST TEST				Sujet		PRE TEST				POST TEST				V12	Essai	C1	C2	C3		C1	C2	C3		Sujet		PRE TEST				POST TEST
	1	275	265	394		231	219	228		Assis12	Essai	C1	C2	C3		C1	C2	C3		IM12	Essai	C1	C2	C3		C1	C2	C3			1	295	241	239		293	211	230		Ctrl12	Essai	C1	C2	C3		C1	C2	C3
	2	243	289	262		198	285	248			1	231	281	345		165	197	204			1	261	219	259		241	241	248			2	248	284	267		310	310	252			1	241	254	248		254	246	246
	3	218	268	334		241	248	286			2	301	213	264		197	194	200			2	291	294	264		261	256	261			3	321	273	249		284	386	237			2	245	264	264		264	264	261
	4	215	248	232		197	274	252			3	299	234	246		179	146	194			3	245	256	226		234	261	264			4	267	223	223		257	266	239			3	236	214	261		214	294	227
	5	211	294	246		231	241	314			4	145	198	189		130	167	145			4	231	234	234		225	224	231			5	279	253	215		258	364	233			4	248	245	245		278	284	261
Sujet		PRE TEST				POST TEST					5	185	193	201		201	149	165			5	216	218	215		229	264	224		Sujet		PRE TEST				POST TEST					5	229	261	231		281	271	216
Deb13	Essai	C1	C2	C3		C1	C2	C3		Sujet		PRE TEST				POST TEST				Sujet		PRE TEST				POST TEST				V13	Essai	C1	C2	C3		C1	C2	C3		Sujet		PRE TEST				POST TEST
	1	301	418	321		250	301	289		Assis13	Essai	C1	C2	C3		C1	C2	C3		IM13	Essai	C1	C2	C3		C1	C2	C3			1	222	279	318		239	231	264		Ctrl13	Essai	C1	C2	C3		C1	C2	C3
	2	274	290	284		236	204	248			1	241	298	341		204	201	183			1	267	294	264		241	295	291			2	234	264	219		271	241	222			1	246	278	264		294	236	264
	3	269	235	264		294	240	248			2	301	246	201		189	195	143			2	245	216	226		261	231	264			3	271	261	267		226	298	249			2	264	264	248		246	257	267
	4	233	307	289		215	211	195			3	315	216	195		143	197	123			3	268	254	227		234	209	212			4	218	276	264		264	214	261			3	215	216	238		264	246	246
	5	266	248	225		211	215	201			4	198	219	123		201	165	245			4	261	265	281		252	245	234			5	267	204	219		223	249	234			4	284	294	279		281	264	219
Sujet		PRE TEST				POST TEST					5	201	198	204		145	123	175			5	215	253	264		231	261	218		Sujet		PRE TEST				POST TEST					5	264	245	219		235	215	264
Deb14	Essai	C1	C2	C3		C1	C2	C3		Sujet		PRE TEST				POST TEST				Sujet		PRE TEST				POST TEST				V14	Essai	C1	C2	C3		C1	C2	C3		Sujet		PRE TEST				POST TEST
	1	446	315	276		287	312	210		Assis14	Essai	C1	C2	C3		C1	C2	C3		IM14	Essai	C1	C2	C3		C1	C2	C3			1	259	232	239		244	220	240		Ctrl14	Essai	C1	C2	C3		C1	C2	C3
	2	390	387	246		246	203	213			1	234	209	243		146	189	204			1	281	279	279		298	281	291			2	215	272	243		230	243	269			1	236	276	231		257	281	246
	3	271	264	264		194	310	234			2	248	203	246		164	201	206			2	298	291	289		278	286	278			3	234	236	273		232	223	275			2	246	264	215		291	248	261
	4	281	216	218		213	243	242			3	198	246	198		165	165	204			3	294	296	294		270	281	245			4	220	251	248		246	299	257			3	246	261	243		216	284	284
	5	359	304	234		246	284	215			4	294	189	204		201	167	192			4	274	284	296		271	274	304			5	257	222	254		273	321	255			4	213	251	215		264	234	219
Sujet		PRE TEST				POST TEST					5	226	200	189		164	186	189			5	264	275	278		277	277	284		Sujet		PRE TEST				POST TEST					5	235	231	234		246	246	261
Deb15	Essai	C1	C2	C3		C1	C2	C3		Sujet		PRE TEST				POST TEST				Sujet		PRE TEST				POST TEST				V15	Essai	C1	C2	C3		C1	C2	C3		Sujet		PRE TEST				POST TEST
	1	279	264	299		216	284	278		Assis15	Essai	C1	C2	C3		C1	C2	C3		IM15	Essai	C1	C2	C3		C1	C2	C3			1	257	234	242		234	231	219		Ctrl15	Essai	C1	C2	C3		C1	C2	C3
	2	301	216	231		241	295	261			1	475	427	426		394	402	309			1	291	297	294		219	239	219			2	233	275	273		218	239	289			1	298	318	345		291	267	334
	3	331	281	300		299	205	261			2	415	368	295		289	379	293			2	264	289	279		264	291	264			3	218	261	219		227	229	274			2	291	291	249		299	269	302
	4	266	264	285		214	256	189			3	258	288	316		262	318	314			3	245	248	289		264	234	261			4	222	234	246		249	298	261			3	297	297	286		293	304	219
	5	264	301	235		250	231	201			4	242	394	289		276	269	307			4	262	297	291		237	261	273			5	249	212	261		279	319	246			4	305	249	291		345	380	279
Sujet		PRE TEST				POST TEST					5	260	262	232		259	314	275			5	291	264	273		291	216	261		Sujet		PRE TEST				POST TEST					5	249	289	297		249	229	291
Deb16	Essai	C1	C2	C3		C1	C2	C3		Sujet		PRE TEST				POST TEST				Sujet		PRE TEST				POST TEST				V16	Essai	C1	C2	C3		C1	C2	C3		Sujet		PRE TEST				POST TEST
	1	289	318	325		236	215	248		Assis16	Essai	C1	C2	C3		C1	C2	C3		IM16	Essai	C1	C2	C3		C1	C2	C3			1	284	281	269		390	263	275		Ctrl16	Essai	C1	C2	C3		C1	C2	C3
	2	304	261	321		265	211	264			1	400	430	441		390	399	310			1	241	248	246		248	241	256			2	286	326	299		302	312	295			1	224	234	231		226	234	231
	3	300	264	253		261	305	261			2	398	370	301		290	401	305			2	251	264	248		249	261	264			3	323	269	244		276	205	244			2	228	235	244		221	264	234
	4	266	201	301		250	231	246			3	297	305	305		278	301	316			3	247	245	251		268	221	251			4	263	230	229		281	228	196			3	238	228	264		229	213	264
	5	230	264	298		210	253	195			4	267	345	315		246	270	331			4	264	241	261		231	226	241			5	282	237	237		298	261	261			4	226	224	219		231	228	256
Sujet		PRE TEST				POST TEST					5	248	294	302		286	291	297			5	251	243	249		221	241	221		Sujet		PRE TEST				POST TEST					5	227	233	243		214	231	246
Deb17	Essai	C1	C2	C3		C1	C2	C3		Sujet		PRE TEST				POST TEST				Sujet		PRE TEST				POST TEST				V17	Essai	C1	C2	C3		C1	C2	C3		Sujet		PRE TEST				POST TEST
	1	289	298	301		201	219	219		Assis17	Essai	C1	C2	C3		C1	C2	C3		IM17	Essai	C1	C2	C3		C1	C2	C3			1	285	291	280		299	243	251		Ctrl17	Essai	C1	C2	C3		C1	C2	C3
	2	246	261	215		261	218	216			1	281	226	242		211	241	217			1	238	212	243		219	239	219			2	283	213	297		305	292	291			1	251	234	246		267	235	266
	3	261	246	256		264	264	264			2	248	226	232		194	198	234			2	310	271	261		264	291	264			3	230	270	301		301	229	246			2	241	246	264		249	229	254
	4	218	215	264		246	231	216			3	210	218	197		195	187	186			3	247	264	278		264	234	261			4	320	241	231		290	258	201			3	238	264	251		246	222	264
	5	264	264	301		210	216	264			4	234	193	196		181	188	195			4	299	287	291		237	261	273			5	301	246	240		281	298	278			4	239	256	253		264	264	248
Sujet		PRE TEST				POST TEST					5	204	216	211		197	201	187				264	265	231		291	216	261		Sujet		PRE TEST				POST TEST					5	245	239	251		234	285	261
Deb18	Essai	C1	C2	C3		C1	C2	C3		Sujet		PRE TEST				POST TEST				Sujet		PRE TEST				POST TEST				V18	Essai	C1	C2	C3		C1	C2	C3		Sujet		PRE TEST				POST TEST
	1	340	315	354		225	231	246		Assis18	Essai	C1	C2	C3		C1	C2	C3		IM18	Essai	C1	C2	C3		C1	C2	C3			1	301	353	321		347	370	461		Ctrl18	Essai	C1	C2	C3		C1	C2	C3
	2	315	345	321		240	245	264			1	279	246	243		245	223	238			1	305	300	297		325	291	298			2	287	316	302		244	302	241			1	219	219	243		209	224	229
	3	310	398	216		261	261	291			2	264	261	261		234	246	239			2	311	301	291		322	326	294			3	232	288	338		213	313	219			2	221	222	216		229	231	215
	4	355	322	351		231	261	216			3	216	252	202		215	261	234			3	321	321	324		301	331	324			4	219	330	285		220	210	245			3	226	201	211		214	216	236
	5	268	198	317		253	240	247			4	264	226	264		231	203	215			4	302	312	298		298	295	289			5	214	232	452		179	227	325			4	224	231	231		210	200	203
Sujet		PRE TEST				POST TEST					5	201	231	231		226	210	226			5	312	289	307		287	278	299		Sujet		PRE TEST				POST TEST					5	214	216	223		211	231	224
Deb19	Essai	C1	C2	C3		C1	C2	C3		Sujet		PRE TEST				POST TEST				Sujet		PRE TEST				POST TEST				V19	Essai	C1	C2	C3		C1	C2	C3		Sujet		PRE TEST				POST TEST
	1	298	389	312		260	240	294		Assis19	Essai	C1	C2	C3		C1	C2	C3		IM19	Essai	C1	C2	C3		C1	C2	C3			1	267	248	226		251	241	221		Ctrl19	Essai	C1	C2	C3		C1	C2	C3
	2	246	261	253		240	251	234			1	345	336	312		300	245	301			1	278	278	289		298	294	267			2	243	298	261		261	261	298			1	279	312	291		291	249	301
	3	261	234	249		208	264	216			2	315	331	301		298	298	231			2	294	294	276		278	267	289			3	228	216	219		234	264	294			2	291	301	315		322	348	234
	4	226	261	267		261	216	243			3	301	345	294		278	312	245			3	277	267	259		277	298	304			4	264	264	298		229	287	234			3	267	279	319		294	291	298
	5	264	212	291		271	261	214			4	295	351	264		298	286	309			4	278	291	305		264	259	289			5	276	252	264		298	235	219			4	291	291	249		284	298	321
Sujet		PRE TEST				POST TEST					5	264	302	298		297	281	297			5	291	299	298		280	267	271		Sujet		PRE TEST				POST TEST					5	356	291	298		297	292	348
Deb20	Essai	C1	C2	C3		C1	C2	C3		Sujet		PRE TEST				POST TEST				Sujet		PRE TEST				POST TEST				V20	Essai	C1	C2	C3		C1	C2	C3		Sujet		PRE TEST				POST TEST
	1	278	245	246		279	246	231		Assis20	Essai	C1	C2	C3		C1	C2	C3		IM20	Essai	C1	C2	C3		C1	C2	C3			1	239	248	220		249	245	225		Ctrl20	Essai	C1	C2	C3		C1	C2	C3
	2	279	274	264		261	261	215			1	241	214	264		230	251	241			1	261	264	297		251	285	264			2	298	282	246		264	221	261			1	305	291	322		301	297	308
	3	264	264	301		213	243	254			2	214	216	215		224	218	222			2	254	267	273		256	264	234			3	267	298	261		257	229	267			2	318	305	291		304	299	291
	4	245	242	246		243	212	261			3	241	225	240		238	221	220			3	297	294	261		257	226	261			4	261	215	258		298	298	251			3	297	309	289		299	279	278
	5	264	246	216		261	231	231			4	215	259	201		214	230	211			4	289	248	267		259	227	259			5	254	264	216		289	261	234			4	299	279	281		305	291	291
											5	264	245	225		236	203	220			5	264	273	259		268	284	223													5	279	294	305		312	305	301
[truncated: 8 more columns]
